# Supplementary material for: Digitalisation in Craft Enterprises: Perceived Technostress, Readiness for Prevention and Countermeasures—A Qualitative Study
Source: Int J Environ Res Public Health. 2022 Sep 9;19(18):11349. doi: 10.3390/ijerph191811349 (PMC9517128; doi:10.3390/ijerph191811349)
Supplement: Supplementary file 1 [file ijerph-19-11349-s001.zip]

Archive with 5 entries (5 files):
- Supplementary file S1_Technostress creators.pdf
- Supplementary file S2_Interview guide.pdf
- Supplementary file S3_COREQ.pdf
- Supplementary file S4_Codesystem examples_englisch .pdf
- Supplementary file S5_Codesystem_german.pdf
